# Supplementary material for: Molecular Markers of Ovarian Germ Cells of Banana Prawn (Fenneropenaeus merguiensis)
Source: Curr Issues Mol Biol. 2023 Jul 7;45(7):5708–24. doi: 10.3390/cimb45070360 (PMC10378296; doi:10.3390/cimb45070360)
Supplement: Supplementary file 1 [file cimb-45-00360-s001.zip]

Archive with 1 entries (1 files):
- cimb-2471662-supplementary.pdf
